# Supplementary material for: Integrating Functional Genomic Screens and Multi-Omics Data to Construct a Prognostic Model for Lung Adenocarcinoma and Validating SPC25
Source: Cancers (Basel). 2025 Nov 29;17(23):3844. doi: 10.3390/cancers17233844 (PMC12691466; doi:10.3390/cancers17233844)
Supplement: Supplementary file 1 [file cancers-17-03844-s001.zip]

Archive with 3 entries (3 files):
- Supplementary Material FigureS1.pdf
- Supplementary Material FigureS2.pdf
- Supplementary Material FigureS3.pdf
